# Supplementary material for: PGC1α Cooperates with FOXA1 to Regulate Epithelial Mesenchymal Transition through the TCF4-TWIST1
Source: Int J Mol Sci. 2022 Jul 26;23(15):8247. doi: 10.3390/ijms23158247 (PMC9332154; doi:10.3390/ijms23158247)
Supplement: Supplementary file 1 [file ijms-23-08247-s001.zip]

Archive with 1 entries (1 files):
- ijms-1811491-supplementary.pdf
